# Supplementary material for: Exploring the Link Between Inflammatory Biomarkers (SII, SIRI, PLR, NLR, LMR) and Migraine in Young and Early Middle‐Aged US Adults: Evidence From NHANES 1999–2004 and Machine Learning Models
Source: Brain Behav. 2025 Sep 21;15(9):e70886. doi: 10.1002/brb3.70886 (PMC12451049; doi:10.1002/brb3.70886)
Supplement: Supplementary file 1 — Supporting Information: brb370886‐sup‐0001‐SuppMat.xlsx [file BRB3-15-e70886-s001.xlsx]

## Sheet: Sheet0
Sheet1	Multi-model evaluation of test sets results on LMR
Sheet2	Cross-validated multi-model assessment results on LMR

## Sheet: Sheet1
Model Name	Accuracy	Prevalence	Recall	F1-Score	MCC	AUROC	Presicion	Specificity	FNR	FPR
LGBMTEST	0.8629943502824858	0.6299435028248588	0.9327354260089686	0.8955866523143164	0.7020183836218955	0.9198387704104337	0.8612836438923396	0.7442748091603053	0.06726457399103139	0.25572519083969464
XGBTEST	0.8615819209039548	0.6299435028248588	0.9349775784753364	0.8948497854077254	0.698950303013956	0.9190771231985759	0.8580246913580247	0.7366412213740458	0.06502242152466367	0.2633587786259542
CatBoostTEST	0.8347457627118644	0.6299435028248588	0.9282511210762332	0.8761904761904762	0.6391529108408884	0.8948755690959505	0.8296593186372746	0.6755725190839694	0.07174887892376682	0.3244274809160305
RFTEST	0.768361581920904	0.6299435028248588	0.8923766816143498	0.8291666666666666	0.48673162934033365	0.8040726731249785	0.77431906614786	0.5572519083969466	0.10762331838565023	0.44274809160305345
LogisticTEST	0.748587570621469	0.6299435028248588	0.8677130044843049	0.8130252100840336	0.44213806623815577	0.8012271933728135	0.7648221343873518	0.5458015267175572	0.13228699551569506	0.4541984732824427
GBDTTEST	0.7937853107344632	0.6299435028248588	0.8811659192825112	0.8433476394849786	0.547617943829283	0.8002601581487694	0.808641975308642	0.6450381679389313	0.11883408071748879	0.3549618320610687
mean_scores	0.7802887633396108	0.6299435028248588	0.8978574987543598	0.8387997213654538	0.5051456575608844	0.7958466930628296	0.7921292133711212	0.5801526717557253	0.10214250124564025	0.4198473282442748
DesicionTreeTEST	0.7358757062146892	0.6299435028248588	0.7914798206278026	0.7905935050391937	0.4330441280319841	0.759173997877657	0.7897091722595079	0.6412213740458015	0.2085201793721973	0.35877862595419846
AdaBoostTEST	0.7824858757062146	0.6299435028248588	0.8565022421524664	0.832244008714597	0.5254127939498084	0.7564953958853935	0.809322033898305	0.6564885496183206	0.14349775784753363	0.3435114503816794
NBTEST	0.634180790960452	0.6299435028248588	0.9955156950672646	0.7741935483870966	0.07124475918165425	0.5075993564508952	0.6333808844507846	0.019083969465648856	0.004484304932735426	0.9809160305343512

## Sheet: Sheet2
Model Name	Accuracy	Prevalence	Recall	F1-Score	MCC	AUROC	Presicion	Specificity	FNR	FPR
LGBM_6TEST	0.902127659574468	0.6595744680851063	0.9612903225806452	0.9283489096573209	0.7790986935740115	0.9650000000000001	0.8975903614457831	0.7875	0.03870967741935484	0.2125
LGBM_1TEST	0.8978723404255319	0.6297872340425532	0.9594594594594594	0.922077922077922	0.7795476560135834	0.9506834420627525	0.8875	0.7931034482758621	0.04054054054054054	0.20689655172413793
LGBM_4TEST	0.8851063829787233	0.6851063829787234	0.9192546583850931	0.9164086687306501	0.7327767277371546	0.9485479268087963	0.9135802469135802	0.8108108108108109	0.08074534161490683	0.1891891891891892
LGBM_9TEST	0.8723404255319149	0.6808510638297872	0.925	0.9079754601226994	0.7011365464612841	0.9273333333333333	0.891566265060241	0.76	0.075	0.24
LGBM_5TEST	0.8765957446808511	0.6595744680851063	0.9161290322580645	0.9073482428115016	0.7229832190558083	0.9519354838709677	0.8987341772151899	0.8	0.08387096774193549	0.2
mean_scores	0.8693617021276596	0.6382978723404256	0.9333128702815576	0.9007121984512514	0.7139749063734573	0.9342069854596359	0.8709108373931282	0.7585227319786866	0.06668712971844239	0.2414772680213133
LGBM_2TEST	0.8638297872340426	0.6382978723404256	0.9466666666666667	0.8987341772151898	0.7008897818999392	0.9432941176470588	0.8554216867469879	0.7176470588235294	0.05333333333333334	0.2823529411764706
LGBM_7TEST	0.8680851063829788	0.6085106382978723	0.958041958041958	0.8983606557377047	0.7238670083908587	0.9212526603830952	0.845679012345679	0.7282608695652174	0.04195804195804196	0.2717391304347826
LGBM_3TEST	0.851063829787234	0.6170212765957447	0.9310344827586207	0.8852459016393444	0.6812374408604833	0.9071264367816091	0.84375	0.7222222222222222	0.06896551724137931	0.2777777777777778
LGBM_10TEST	0.8553191489361702	0.6042553191489362	0.9084507042253521	0.8835616438356164	0.6947442998263984	0.9101166136604574	0.86	0.7741935483870968	0.09154929577464789	0.22580645161290322
LGBM_8TEST	0.8212765957446808	0.6	0.9078014184397163	0.8590604026845639	0.6234676899150519	0.9167798400482873	0.8152866242038217	0.6914893617021277	0.09219858156028368	0.30851063829787234
